# Supplementary material for: A Theoretical Study of Hydrogen Abstraction Reactions in Guanosine and Uridine
Source: Int J Mol Sci. 2023 May 3;24(9):8192. doi: 10.3390/ijms24098192 (PMC10179689; doi:10.3390/ijms24098192)
Supplement: Supplementary file 1 [file ijms-24-08192-s001.zip]

Archive with 1 entries (1 files):
- ijms-2324838-supplementary.pdf
